# Supplementary material for: Distinctly Different Morphologies of Bimetallic Au-Ag Nanostructures and Their Application in Submicromolar SERS-Detection of Free Base Porphyrin
Source: Nanomaterials (Basel). 2021 Aug 26;11(9):2185. doi: 10.3390/nano11092185 (PMC8464754; doi:10.3390/nano11092185)
Supplement: Supplementary file 1 [file nanomaterials-11-02185-s001.zip]

Archive with 1 entries (1 files):
- nanomaterials-1360441-supplementary.pdf
